# Supplementary material for: Assessment of Hydrochar and Porous Carbon from Tectona Grandis Seeds for Removal of Acridine Dyes
Source: Molecules. 2025 Oct 4;30(19):3989. doi: 10.3390/molecules30193989 (PMC12526478; doi:10.3390/molecules30193989)
Supplement: Supplementary file 1 [file molecules-30-03989-s001.zip]

Archive with 1 entries (1 files):
- molecules-3715300-supplementary.pdf
